# Supplementary material for: Denovo Production of Resveratrol by Engineered Rice Wine Strain Saccharomyces cerevisiae HJ08 and Its Application in Rice Wine Brewing
Source: J Fungi (Basel). 2024 Jul 23;10(8):513. doi: 10.3390/jof10080513 (PMC11355211; doi:10.3390/jof10080513)
Supplement: Supplementary file 1 [file jof-10-00513-s001.zip]

Archive with 1 entries (1 files):
- jof-3086807-supplementary.pdf
